# Supplementary material for: Targeting Non-Alcoholic Fatty Liver Disease with Hawthorn Ethanol Extract (HEE): A Comprehensive Examination of Hepatic Lipid Reduction and Gut Microbiota Modulation
Source: Nutrients. 2024 Apr 29;16(9):1335. doi: 10.3390/nu16091335 (PMC11085873; doi:10.3390/nu16091335)
Supplement: Supplementary file 1 [file nutrients-16-01335-s001.zip]

Archive with 1 entries (1 files):
- nutrients-2930682-supplementary.pdf
